# Supplementary material for: Synthesis of a Side Chain Alkyne Analogue of Sitosterol as a Chemical Probe for Imaging in Plant Cells
Source: Biomolecules. 2024 Apr 30;14(5):542. doi: 10.3390/biom14050542 (PMC11117550; doi:10.3390/biom14050542)
Supplement: Supplementary file 1 [file biomolecules-14-00542-s001.zip]

Archive with 1 entries (1 files):
- biomolecules-2984733-supplementary.pdf
